# Supplementary material for: Pinning and Anharmonic Phonon Effect of Quasi-Free-Standing Bilayer Epitaxial Graphene on SiC
Source: Nanomaterials (Basel). 2022 Jan 21;12(3):346. doi: 10.3390/nano12030346 (PMC8839960; doi:10.3390/nano12030346)
Supplement: Supplementary file 1 [file nanomaterials-12-00346-s001.zip]

Archive with 1 entries (1 files):
- nanomaterials-1499875-supplementary.pdf
